# Supplementary material for: Multi-season transmission model of Eastern Equine Encephalitis
Source: PLoS One. 2022 Aug 17;17(8):e0272130. doi: 10.1371/journal.pone.0272130 (PMC9385034; doi:10.1371/journal.pone.0272130)
Supplement: S3 Raw image — (ZIP) [file pone.0272130.s008.zip]

Archive with 2 entries (2 files):
- S3_raw_image_Fig1.tif
- S3_raw_image_Fig2.tif
